# Supplementary material for: Evaluation of the Different Nutritional and Environmental Parameters on Microbial Pyrene Degradation by Mangrove Culturable Bacteria
Source: Int J Mol Sci. 2023 May 5;24(9):8282. doi: 10.3390/ijms24098282 (PMC10179275; doi:10.3390/ijms24098282)
Supplement: Supplementary file 1 [file ijms-24-08282-s001.zip]

Archive with 1 entries (1 files):
- ijms-2347668-supplementary.pdf
